# Supplementary material for: Saccharomyces cerevisiae deficient in the early anaphase release of Cdc14 can traverse anaphase I without ribosomal DNA disjunction and successfully complete meiosis
Source: Biol Open. 2023 Oct 17;12(10):bio059853. doi: 10.1242/bio.059853 (PMC10621906; doi:10.1242/bio.059853)
Supplement: Table S1. Cdc14-3Myc release from the nucleolus [file biolopen-12-059853-TableS1.xlsx]

## Sheet: Sheet1
Table S1. Cdc14-3Myc release from the nucleolus
Cdc14-3Myc release was assigned to one of 3 states: U = unreleased, P = partially released, R = released
value assigned to each release state: unreleased = 0, partially released = 0.5, released = 1
wild-type	G1/meta I		early ana I		mid ana I		late ana I		telo I		G1/meta II
	image	status	image	status	image	status	image	status	image	status	image	status
	38A-001	U	38A-005	R	38A-008	R	38A-003	P	38A-004	U	38A-009	U
	38A-002	U	38A-007	P	38A-017	R	38A-012	U	38A-016	P	38A-010	U
	38A-003	U	38A-011	R	38A-022	P	38A-013	U	38A-018	U	38A-020	U
	38A-005	U	38A-015	R	38A-046	R	38A-014	U	38A-026	U	38A-049	U
	38A-006	R	38A-019	R	38A-048	R	38A-024	U	38A-031	U	38A-099	U
	38A-021	U	38A-027	R	38A-054	R	38A-029	R	38A-040	U	38A-102	U
	38A-021	U	38A-028	R	38A-060	R	38A-044	R	38A-047	U	38A-105	U
	38A-024	U	38A-030	P	38A-071	R	38A-052	R	38A-061	U	38A-107	U
	38A-024	U	38A-034	R	38A-073	R	38A-065	R	38A-066	U	38A-108	U
	38A-025	U	38A-035	R	38A-074	R	38A-069	U	38A-097	U	38A-109	U
	38A-031	U	38A-039	R	38A-081	R	38A-076	U	38A-103	U	38A-110	P
	38A-032	U	38A-041	R	38A-089	R	38A-077	P	38A-106	U	38A-114	U
	38A-032	U	38A-043	R	38A-090	R	38A-084	U	38A-106	U	38A-116	U
	38A-036	U	38A-053	R	38A-100	R	38A-088	U	38A-112	U	38A-117	U
	38A-037	U	38A-062	R	38A-134	P	38A-092	R	38A-115	U	38A-119	U
	38A-042	U	38A-067	P	38A-154	R	38A-095	R	38A-118	U	38A-120	U
	38A-056	U	38A-068	R	38A-162	R	38A-096	P	38A-118	U	38A-121	U
	38A-057	U	38A-078	R	38A-169	R	38A-113	P	38A-126	U	38A-122	U
	38A-059	U	38A-080	R			38A-127	P	38A-133	U	38A-123	U
	38A-070	U	38A-087	R			38A-137	U	38A-143	U	38A-125	U
	38A-070	U	38A-091	R			38A-145	U	38A-144	U	38A-130	U
	38A-072	U	38A-132	R			38A-167	P	38A-149	U	38A-131	U
	38A-082	U	38A-135	P					38A-160	U	38A-138	U
	38A-093	U	38A-151	R					38A-161	U	38A-140	U
	38A-094	U	38A-155	R					38A-164	U	38A-141	U
	38A-098	U	38A-168	P							38A-146	U
	38A-101	U									38A-147	U
	38A-104	U									38A-148	U
	38A-111	U									38A-150	U
	38A-128	U									38A-152	U
	38A-129	U									38A-156	U
	38A-136	U									38A-157	U
	38A-139	U									38A-158	U
	38A-142	U									38A-159	U
	38A-153	U									38A-163	U
	38A-171	P									38A-165	U
totals	36 images	U:34 P:1 R:1	26 images	U:0 P:5 R:21	18 images	U:0 P:2 R:16	22 images	U:10 P:6 R:6	25 images	U:24 P:1 R:0	36 images	U:35 P:1 R:0
wild-type data summary
	G1/meta I		early ana I		mid ana I		late ana I		telo I		G1/meta II
U	34	0	0	0	0	0	10	0	24	0	35	0
P	1	0.5	5	2.5	2	1	6	3	1	0.5	1	0.5
R	1	1	21	21	16	16	6	6	0	0	0	0
totals	36	1.5	26	23.5	18	17	22	9	25	0.5	36	0.5
net1-6cdk	G1/meta I		early ana I		mid ana I		late ana I		telo I		G1/meta II
	image	status	image	status	image	status	image	status	image	status	image	status
	38B-001	U	38B-007	U	38B-031	U	38B-016	U	38B-023	U	38B-004	U
	38B-002	U	38B-008	P	38B-034	U	38B-018	U	38B-032	U	38B-009	U
	38B-003	U	38B-011	U	38B-040	U	38B-030	U	38B-056	U	38B-012	U
	38B-005	U	38B-017	U	38B-043	U	38B-037	P	38B-057	U	38B-013	U
	38B-006	U	38B-026	P	38B-053	U	38B-038	U	38B-063	U	38B-014	U
	38B-010	U	38B-027	U	38B-066	U	38B-039	U	38B-088	U	38B-022	U
	38B-011	U	38B-036	U	38B-073	P	38B-041	U	38B-090b	U	38B-024	U
	38B-014	U	38B-042	U	38B-075	U	38B-049	P	38B-108	U	38B-025	U
	38B-022	U	38B-045	U	38B-077	U	38B-050	U	38B-109	U	38B-028	U
	38B-031	U	38B-048	U	38B-080	U	38B-051	U	38B-113	U	38B-029	U
	38B-032	U	38B-067	U	38B-081	U	38B-052	U	38B-120	U	38B-033	U
	38B-035	U	38B-071	U	38B-082	U	38B-059	U	38B-130	U	38B-054	U
	38B-035	U	38B-072	U	38B-085	U	38B-061	U	38B-139	P	38B-058	U
	38B-035	U	38B-074	U	38B-124	U	38B-062	P	38B-144	U	38B-069	U
	38B-035	U	38B-079	U	38B-128	P	38B-064	U	38B-145	U	38B-076	U
	38B-035	U	38B-083	U	38B-135	P	38B-068	U	38B-147	U	38B-090a	U
	38B-040	U	38B-084	U	38B-153	P	38B-078	P	38B-159	U	38B-092	U
	38B-055	U	38B-086	U	38B-158	R	38B-094	U	38B-161	U	38B-093	U
	38B-055	U	38B-089	U	38B-165	U	38B-095	U	38B-169	U	38B-096	U
	38B-065	U	38B-114	P	38B-175	U	38B-132	U	38B-172	U	38B-097	U
	38B-111	P	38B-116	P	38B-178	U	38B-142	U	38B-173	U	38B-099	U
	38B-112	U	38B-117	U	38B-187	U	38B-146	P	38B-179	P	38B-100	U
	38B-125	U	38B-118	R	38B-188	U	38B-162	U	38B-185	U	38B-101	U
	38B-126	P	38B-123	P	38B-189	U	38B-180	U	38B-186	U	38B-103	U
	38B-129	U	38B-148	P	38B-192	P	38B-181	U			38B-104	U
	38B-130	U	38B-152	R	38B-195	R	38B-184	U			38B-105	U
	38B-131	U	38B-154	U	38B-197	U					38B-107	U
	38B-133	U	38B-160	P	38B-198a	P					38B-115	U
	38B-136	U	38B-166	U	38B-199	P					38B-119	U
	38B-137	P	38B-170	P	38B-200	P					38B-121	U
	38B-143	P	38B-171	P							38B-122	U
	38B-149	U	38B-183	U							38B-127	U
	38B-151	U	38B-194	R							38B-134	U
	38B-156	U	38B-196	R							38B-138	U
	38B-157	U	38B-203	U							38B-138	U
	38B-163	P	38B-205	R							38B-140	U
	38B-168	P									38B-141	U
	38B-174	P									38B-155	U
	38B-176	U									38B-167	U
	38B-177	U									38B-190	U
	38B-182	U									38B-191	U
	38B-193	U
	38B-198b	U
	38B-203	U
totals	44 images	U:37 P:7 R:0	36 images	U:22 P:9 R:5	30 images	U:20 P:8 R:2	26 images	U:21 P:5 R:0	24 images	U:22 P:2 R:0	41 images	U:41 P:0 R:0
net1-6cdk data summary
	G1/meta I		early ana I		mid ana I		late ana I		telo I		G1/meta II
U	37	0	22	0	20	0	21	0	22	0	41	0
P	7	3.5	9	4.5	8	4	5	2.5	2	1	0	0
R	0	0	5	5	2	2	0	0	0	0	0	0
totals	44	3.5	36	9.5	30	6	26	2.5	24	1	41	0
slk19Δ	G1/meta I		early ana I		mid ana I		late ana I		telo I		G1/meta II
	image	status	image	status	image	status	image	status	image	status	image	status
	38C-06	U	38C-01	U	38C-03	U	38C-08	U	38C-17	R	ND	ND
	38C-09	U	38C-02	U	38C-04	U	38C-20	U	38C-37	U
	38C-11	U	38C-05	U	38C-06	U	38C-22	U	38C-40	R
	38C-11	U	38C-07	U	38C-09	U	38C-26	P	38C-40	R
	38C-12	U	38C-07	U	38C-11	U	38C-38	U	38C-46	U
	38C-19	U	38C-10	U	38C-12	U	38C-41	P	38C-47	R
	38C-23	U	38C-14	U	38C-13	U	38C-42	U	38C-48	R
	38C-24	U	38C-15	U	38C-19	U	38C-44	R	38C-50	R
	38C-24	U	38C-16	U	38C-27	U	38C-45	U	38C-51	R
	38C-31	U	38C-18	U	38C-27	U	38C-49	R	38C-53	R
	38C-35	U	38C-18	U	38C-29	U	38C-58	R	38C-55	R
	38C-45	U	38C-21	U	38C-34	U	38C-62	U	38C-56	R
	38C-45	U	38C-25	U	38C-39	U	38C-63	U	38C-59	P
	38C-45	U	38C-25	U	38C-39	U	38C-64	U	38C-67	P
	38C-54	U	38C-25	U	38C-43	U	38C-65	U	38C-71	P
	38C-60	U	38C-25	U	38C-43	U	38C-66	R	38C-76	P
	38C-60	U	38C-28	U	38C-52	U	38C-68	U	38C-79	R
			38C-30	U	38C-52	U	38C-72	R	38C-80	R
			38C-32	U	38C-57	U	38C-74	U	38C-85	R
			38C-33	U	38C-61	U	38C-78	P	38C-86	U
			38C-36	U	38C-65	U	38C-81	R
			38C-45	U	38C-69	P	38C-82	R
			38C-60	U	38C-70	P	38C-84	P
			38C-65	U	38C-73	U	38C-87	P
			38C-88	U	38C-75	U
totals	17 images	U:17 P:0 R:0	25 images	U:25 P:0 R:0	25 images	U:23 P:2 R:0	24 images	U:12 P:5 R:7	20 images	U:3 P:4 R:13
slk19Δ data summary
	G1/meta I		early ana I		mid ana I		late ana I		telo I		G1/meta II
U	17	0	25	0	23	0	12	0	3	0	ND	ND
P	0	0	0	0	2	1	5	2.5	4	2	ND	ND
R	0	0	0	0	0	0	7	7	13	13	ND	ND
totals	17	0	25	0	25	1	24	9.5	20	15	ND	ND
spo12Δ	G1/meta I		early ana I		mid ana I		late ana I		telo I		G1/meta II
	image	status	image	status	image	status	image	status	image	status	image	status
	38D-04	U	38D-01	U	38D-17	U	38D-06	P	38D-14	P	ND	ND
	38D-09	U	38D-02	U	38D-18	U	38D-07	P	38D-16	R
	38D-12	U	38D-03	U	38D-23	U	38D-10	P	38D-21	R
	38D-17	U	38D-05	U	38D-35	P	38D-19	R	38D-24	R
	38D-27	U	38D-08	U	38D-37	U	38D-22	U	38D-31	P
	38D-30	U	38D-11	U	38D-47	P	38D-25	P	38D-32	R
	38D-34	U	38D-13	U	38D-53	U	38D-29	R	38D-33	U
	38D-49	U	38D-20	U	38D-60	U	38D-41	P	38D-36	R
	38D-57	U	38D-26	U	38D-70	U	38D-42	P	38D-38	R
	38D-64	U	38D-39	U	38D-73	P	38D-44	R	38D-40	P
	38D-66	U	38D-52	U	38D-74	P	38D-45	R	38D-43	R
	38D-66	U	38D-63	U	38D-77	U	38D-48	P	38D-46	R
			38D-65	U	38D-78	U	38D-51	U	38D-50	R
			38D-79	U	38D-81	P	38D-54	P	38D-58	R
					38D-85	U	38D-55	R	38D-61	R
					38D-86	U	38D-56	R	38D-62	R
					38D-90	U	38D-59	P	38D-68	P
							38D-67	P	38D-69	R
							38D-83	P	38D-72	U
							38D-84	R	38D-75	R
							38D-89	R	38D-82	P
							38D-91	P	38D-87	R
							38D-92	P	38D-88	R
							38D-94	R	38D-93	R
							38D-95	R	38D-99	P
							38D-97	P
							38D-98	P
totals	12 images	U:12 P:0 R:0	14 images	U:14 P:0 R:0	17 images	U:12 P:5 R:0	27 images	U:2 P:15 R:10	25 images	U:2 P:6 R:17
spo12Δ data summary
	G1/meta I		early ana I		mid ana I		late ana I		telo I		G1/meta II
U	12	0	14	0	12	0	2	0	2	0	ND	ND
P	0	0	0	0	5	2.5	15	7.5	6	3	ND	ND
R	0	0	0	0	0	0	10	10	17	17	ND	ND
totals	12	0	14	0	17	2.5	27	17.5	25	20	ND	ND
