# Supplementary material for: Saccharomyces cerevisiae deficient in the early anaphase release of Cdc14 can traverse anaphase I without ribosomal DNA disjunction and successfully complete meiosis
Source: Biol Open. 2023 Oct 17;12(10):bio059853. doi: 10.1242/bio.059853 (PMC10621906; doi:10.1242/bio.059853)
Supplement: Table S2. rDNA disjunction by Cdc14-3Myc localization [file biolopen-12-059853-TableS2.xlsx]

## Sheet: Sheet1
Table S2. rDNA disjunction by Cdc14-3Myc localization
rDNA separation was assigned to one of 3 states: U = unseparated, N = Cdc14 released, so rDNA localization could not be determined, S = separated into two distinct masses
wild-type	G1/meta I		early ana I		mid ana I		late ana I		telo I		G1/meta II
	image	status	image	status	image	status	image	status	image	status	image	status
	38A-001	U	38A-005	N	38A-008	N	38A-003	N	38A-004	S	38A-009	S
	38A-002	U	38A-007	N	38A-017	N	38A-012	S	38A-016	S	38A-010	S
	38A-003	U	38A-011	N	38A-022	N	38A-013	S	38A-018	S	38A-020	S
	38A-005	U	38A-015	N	38A-046	N	38A-014	S	38A-026	S	38A-049	S
	38A-006	N	38A-019	N	38A-048	N	38A-024	U	38A-031	S	38A-099	U
	38A-021	U	38A-027	N	38A-054	N	38A-029	N	38A-040	U	38A-102	S
	38A-021	U	38A-028	N	38A-060	N	38A-044	N	38A-047	U	38A-105	S
	38A-024	U	38A-030	N	38A-071	N	38A-052	N	38A-061	S	38A-107	S
	38A-024	U	38A-034	N	38A-073	N	38A-065	N	38A-066	S	38A-108	U
	38A-025	U	38A-035	N	38A-074	N	38A-069	S	38A-097	S	38A-109	S
	38A-031	U	38A-039	N	38A-081	N	38A-076	S	38A-103	S	38A-110	U
	38A-032	U	38A-041	N	38A-089	N	38A-077	N	38A-106	S	38A-114	S
	38A-032	U	38A-043	N	38A-090	N	38A-084	S	38A-106	S	38A-116	S
	38A-036	U	38A-053	N	38A-100	N	38A-088	N	38A-112	U	38A-117	U
	38A-037	U	38A-062	N	38A-134	N	38A-092	N	38A-115	S	38A-119	S
	38A-042	U	38A-067	N	38A-154	N	38A-095	N	38A-118	S	38A-120	S
	38A-056	U	38A-068	N	38A-162	N	38A-096	N	38A-118	S	38A-121	U
	38A-057	U	38A-078	N	38A-169	N	38A-113	N	38A-126	U	38A-122	U
	38A-059	U	38A-080	N			38A-127	N	38A-133	U	38A-123	S
	38A-070	U	38A-087	N			38A-137	S	38A-143	S	38A-125	S
	38A-070	U	38A-091	N			38A-145	S	38A-144	S	38A-130	S
	38A-072	U	38A-132	N			38A-167	N	38A-149	U	38A-131	U
	38A-082	U	38A-135	N					38A-160	S	38A-138	S
	38A-093	U	38A-151	N					38A-161	S	38A-140	S
	38A-094	U	38A-155	N					38A-164	S	38A-141	S
	38A-098	U	38A-168	N							38A-146	S
	38A-101	U									38A-147	U
	38A-104	U									38A-148	S
	38A-111	U									38A-150	U
	38A-128	U									38A-152	U
	38A-129	U									38A-156	S
	38A-136	U									38A-157	U
	38A-139	U									38A-158	S
	38A-142	U									38A-159	S
	38A-153	U									38A-163	U
	38A-171	U									38A-165	S
totals	36 images	U:35 N:1 S:0	26 images	U:0 N:26 S:0	18 images	U:0 N:18 S:0	22 images	U:1 N:13 S:8	25 images	U:6 N:0 S:19	36 images	U:12 N:0 S:24
wild-type data summary
	G1/meta I		early ana I		mid ana I		late ana I		telo I		G1/meta II
U	35	0	0	0	0	0	1	0	6	0	12	0
S	0	0	0	0	0	0	8	8	19	19	24	24
totals	35	0	0	0	0	0	9	8	25	19	36	24
separation %		0		#DIV/0!		#DIV/0!		88.8889		76		66.6667
net1-6cdk	G1/meta I		early ana I		mid ana I		late ana I		telo I		G1/meta II
	image	status	image	status	image	status	image	status	image	status	image	status
	38B-001	U	38B-007	U	38B-031	U	38B-016	U	38B-023	U	38B-004	U
	38B-002	U	38B-008	N	38B-034	U	38B-018	U	38B-032	U	38B-009	U
	38B-003	U	38B-011	U	38B-040	U	38B-030	U	38B-056	U	38B-012	U
	38B-005	U	38B-017	U	38B-043	U	38B-037	U	38B-057	U	38B-013	U
	38B-006	U	38B-026	N	38B-053	U	38B-038	U	38B-063	S	38B-014	U
	38B-010	U	38B-027	U	38B-066	U	38B-039	U	38B-088	U	38B-022	U
	38B-011	U	38B-036	U	38B-073	U	38B-041	U	38B-090b	U	38B-024	U
	38B-014	U	38B-042	U	38B-075	U	38B-049	S	38B-108	U	38B-025	U
	38B-022	U	38B-045	U	38B-077	U	38B-050	U	38B-109	U	38B-028	U
	38B-031	U	38B-048	U	38B-080	U	38B-051	U	38B-113	U	38B-029	U
	38B-032	U	38B-067	U	38B-081	U	38B-052	U	38B-120	U	38B-033	U
	38B-035	U	38B-071	U	38B-082	U	38B-059	U	38B-130	U	38B-054	U
	38B-035	U	38B-072	U	38B-085	U	38B-061	U	38B-139	U	38B-058	U
	38B-035	U	38B-074	U	38B-124	U	38B-062	U	38B-144	U	38B-069	U
	38B-035	U	38B-079	U	38B-128	N	38B-064	U	38B-145	U	38B-076	U
	38B-035	U	38B-083	U	38B-135	U	38B-068	U	38B-147	U	38B-090a	U
	38B-040	U	38B-084	U	38B-153	U	38B-078	U	38B-159	U	38B-092	U
	38B-055	U	38B-086	U	38B-158	N	38B-094	U	38B-161	U	38B-093	U
	38B-055	U	38B-089	U	38B-165	U	38B-095	U	38B-169	U	38B-096	U
	38B-065	U	38B-114	N	38B-175	U	38B-132	U	38B-172	U	38B-097	U
	38B-111	N	38B-116	U	38B-178	U	38B-142	U	38B-173	U	38B-099	U
	38B-112	U	38B-117	U	38B-187	U	38B-146	S	38B-179	U	38B-100	U
	38B-125	U	38B-118	N	38B-188	U	38B-162	U	38B-185	S	38B-101	U
	38B-126	U	38B-123	N	38B-189	U	38B-180	U	38B-186	U	38B-103	U
	38B-129	U	38B-148	N	38B-192	N	38B-181	U			38B-104	U
	38B-130	U	38B-152	N	38B-195	N	38B-184	U			38B-105	S
	38B-131	U	38B-154	U	38B-197	U					38B-107	U
	38B-133	U	38B-160	U	38B-198a	N					38B-115	U
	38B-136	U	38B-166	U	38B-199	N					38B-119	U
	38B-137	U	38B-170	N	38B-200	N					38B-121	U
	38B-143	N	38B-171	N							38B-122	U
	38B-149	U	38B-183	U							38B-127	U
	38B-151	U	38B-194	N							38B-134	S
	38B-156	U	38B-196	N							38B-138	U
	38B-157	U	38B-203	U							38B-138	U
	38B-163	U	38B-205	N							38B-140	U
	38B-168	N									38B-141	U
	38B-174	N									38B-155	U
	38B-176	U									38B-167	U
	38B-177	U									38B-190	U
	38B-182	U									38B-191	U
	38B-193	U
	38B-198	U
	38B-203	U
totals	44 images	U:40 N:4 S:0	36 images	U:24 N:12 S:0	30 images	U:23 N:7 S:0	26 images	U:24 N:0 S:2	24 images	U:22 N:0 S:2	41 images	U:39 N:0 S:2
net1-6cdk data summary
	G1/meta I		early ana I		mid ana I		late ana I		telo I		G1/meta II
U	40	0	24	0	23	0	24	0	22	0	39	0
S	0	0	0	0	0	0	2	2	2	2	2	2
totals	40	0	24	0	23	0	26	2	24	2	41	2
separation %		0		0		0		7.69231		8.33333		4.87805
slk19Δ	G1/meta I		early ana I		mid ana I		late ana I		telo I		G1/meta II
	image	status	image	status	image	status	image	status	image	status	image	status
	38C-09	U	38C-01	U	38C-03	U	38C-08	U	38C-17	N	ND	ND
	38C-11	U	38C-02	U	38C-04	U	38C-20	U	38C-37	U
	38C-11	U	38C-05	U	38C-06	U	38C-22	U	38C-40	N
	38C-12	U	38C-07	U	38C-09	U	38C-26	N	38C-40	N
	38C-19	U	38C-07	U	38C-11	U	38C-38	U	38C-46	U
	38C-23	U	38C-10	U	38C-12	S	38C-41	N	38C-47	N
	38C-24	U	38C-14	U	38C-13	U	38C-42	U	38C-48	N
	38C-24	U	38C-15	U	38C-19	U	38C-44	N	38C-50	N
	38C-31	U	38C-16	U	38C-27	U	38C-45	U	38C-51	N
	38C-35	U	38C-18	U	38C-27	U	38C-49	N	38C-53	N
	38C-38	U	38C-18	U	38C-29	U	38C-58	N	38C-55	N
	38C-38	U	38C-21	U	38C-34	U	38C-62	U	38C-56	N
	38C-45	U	38C-25	U	38C-39	U	38C-63	U	38C-59	N
	38C-45	U	38C-25	U	38C-39	U	38C-64	U	38C-67	N
	38C-54	U	38C-25	U	38C-43	U	38C-65	U	38C-71	N
	38C-60	U	38C-25	U	38C-43	U	38C-66	N	38C-76	N
	38C-60	U	38C-28	U	38C-52	U	38C-68	U	38C-79	N
			38C-30	U	38C-52	U	38C-72	N	38C-80	N
			38C-32	U	38C-57	U	38C-74	U	38C-85	N
			38C-33	U	38C-61	U	38C-78	N	38C-86	U
			38C-36	U	38C-65	U	38C-81	N
			38C-45	U	38C-69	U	38C-82	N
			38C-60	U	38C-70	N	38C-84	N
			38C-65	U	38C-73	U	38C-87	N
			38C-88	U	38C-75	U
totals	17 images	U:17 N:0 S:0	25 images	U:25 N:0 S:0	25 images	U:23 N:1 S:1	24 images	U:12 N:12 S:0	20 images	U:3 N:17 S:0
slk19Δ data summary
	G1/meta I		early ana I		mid ana I		late ana I		telo I		G1/meta II
U	17	0	25	0	23	0	12	0	3	0	ND	ND
S	0	0	0	0	1	1	0	0	0	0	ND	ND
totals	17	0	25	0	24	1	12	0	3	0	ND	ND
separation %		0		0		4.16667		0		0		ND
spo12Δ	G1/meta I		early ana I		mid ana I		late ana I		telo I		G1/meta II
	image	status	image	status	image	status	image	status	image	status	image	status
	38D-04	U	38D-01	U	38D-17	U	38D-06	N	38D-14	N	ND	ND
	38D-09	U	38D-02	U	38D-18	U	38D-07	N	38D-16	N
	38D-12	U	38D-03	U	38D-23	U	38D-10	N	38D-21	N
	38D-17	U	38D-05	U	38D-35	N	38D-19	N	38D-24	N
	38D-27	U	38D-08	U	38D-37	U	38D-22	U	38D-31	N
	38D-30	U	38D-11	U	38D-47	N	38D-25	N	38D-32	N
	38D-34	U	38D-13	U	38D-53	U	38D-29	N	38D-33	U
	38D-49	U	38D-20	U	38D-60	U	38D-41	N	38D-36	N
	38D-57	U	38D-26	U	38D-70	U	38D-42	N	38D-38	N
	38D-64	U	38D-39	U	38D-73	U	38D-44	N	38D-40	N
	38D-66	U	38D-52	U	38D-74	N	38D-45	N	38D-43	N
	38D-66	U	38D-63	U	38D-77	U	38D-48	N	38D-46	N
			38D-65	U	38D-78	U	38D-51	U	38D-50	N
			38D-79	U	38D-81	N	38D-54	N	38D-58	N
					38D-85	U	38D-55	N	38D-61	N
					38D-86	U	38D-56	N	38D-62	N
					38D-90	U	38D-59	N	38D-68	N
							38D-67	N	38D-69	N
							38D-83	N	38D-72	U
							38D-84	N	38D-75	N
							38D-89	N	38D-82	N
							38D-91	N	38D-87	N
							38D-92	N	38D-88	N
							38D-94	N	38D-93	N
							38D-95	N	38D-99	N
							38D-97	N
							38D-98	N
totals	12 images	U:12 N:0 S:0	14 images	U:14 N:0 S:0	17 images	U:13 N:4 S:0	27 images	U:2 N:0 S:0	25 images	U:2 N:0 S:0
spo12Δ data summary
	G1/meta I		early ana I		mid ana I		late ana I		telo I		G1/meta II
U	12	0	14	0	13	0	2	0	2	0	ND	ND
S	0	0	0	0	0	0	0	0	0	0	ND	ND
totals	12	0	14	0	13	0	2	0	2	0	ND	ND
separation %		0		0		0		0		0		ND
